# Supplementary material for: Not All Plants Are Equal: Diet Quality and Inflammation in Vegans and Vegetarians in Urban Poland
Source: Nutrients. 2025 Oct 25;17(21):3361. doi: 10.3390/nu17213361 (PMC12608527; doi:10.3390/nu17213361)
Supplement: Supplementary file 1 [file nutrients-17-03361-s001.zip]

Archive with 1 entries (1 files):
- nutrients-3926824-supplementary.pdf
